# Supplementary material for: Exploring Enzymatic Hydrolysis of Urine Samples for Investigation of Drugs Associated with Drug-Facilitated Sexual Assault
Source: Pharmaceuticals (Basel). 2023 Dec 21;17(1):13. doi: 10.3390/ph17010013 (PMC10818341; doi:10.3390/ph17010013)
Supplement: Supplementary file 1 [file pharmaceuticals-17-00013-s001.zip]

Archive with 1 entries (1 files):
- pharmaceuticals-2762993-supplementary.pdf
